# Supplementary material for: External Validation of a Nomogram to Predict Survival and Benefit of Concurrent Chemoradiation for Stage II Nasopharyngeal Carcinoma
Source: Cancers (Basel). 2021 Aug 25;13(17):4286. doi: 10.3390/cancers13174286 (PMC8428339; doi:10.3390/cancers13174286)
Supplement: Supplementary file 1 [file cancers-13-04286-s001.zip]

Archive with 1 entries (1 files):
- cancers-1356723 - Supplementary.pdf
